# Supplementary material for: Diet in Patients with Myocardial Infarction and Coexisting Type 2 Diabetes Mellitus
Source: Int J Environ Res Public Health. 2023 Apr 7;20(8):5442. doi: 10.3390/ijerph20085442 (PMC10138621; doi:10.3390/ijerph20085442)
Supplement: Supplementary file 1 [file ijerph-20-05442-s001.zip]

Archive with 2 entries (2 files):
- ijerph-2220625-supplementary.docx
- ijerph-2220625-supplementary.pdf
